# Supplementary material for: Enhanced glucose utilization of skeletal muscle after 4 weeks of intermittent hypoxia in a mouse model of type 2 diabetes
Source: PLoS One. 2024 Jan 25;19(1):e0296815. doi: 10.1371/journal.pone.0296815 (PMC10810429; doi:10.1371/journal.pone.0296815)
Supplement: S2 Appendix — (XLSX) [file pone.0296815.s002.xlsx]

## Sheet: Sheet1
	intervention	animal number	FBG	GLUT4	glucose	Lactic acid	pyruvic acid	lactic acid/pyruvic acid	NAD+	NADH	NADH/NAD+
	NC	1	11.22	13.7725	0.0760665	2.45955	0.00172078	1429.32	0.854538	0.116577	0.136421
	NC	2	7.54	12.6688	0.0802711	10.1123	0.0148922	679.034	1.27467	0.227556	0.178522
	NC	3	8.45	13.6185	0.139163	14.8625	0.0197802	751.38	1.6701	0.15601	0.0934136
	NC	4	10.31	13.5649	0.105653	14.1868	0.01804	786.407	0.732708	0.105708	0.14427
	NC	5	8.41	12.5463	0.105078	11.2224	0.017392	645.261	1.12583	0.193457	0.171835
	NC	6	9.04	13.0108	0.165312	12.2368	0.0210037	582.602	1.29642	0.16154	0.124604
	NC	7	8.7	13.2223	0.0957575	15.3197	0.0150217	1019.84	1.97476	0.125619	0.0636124
	DC	1	13.4	11.7183	0.0609875	6.92821	0.00645874	1072.69	0.959855	0.212374	0.221256
	DC	2	13.34	10.2433	0.220202	9.10817	0.00584605	1558.01	0.959358	0.352931	0.367882
	DC	3	14.15	10.2896	0.104706	11.1344	0.00558565	1993.39	1.21749	0.260472	0.213942
	DC	4	12.03	11.4554	0.140079	12.5747	0.00788194	1595.38	1.51343	0.316652	0.209227
	DC	5	12.29	8.78668	0.100922	9.14298	0.00766145	1193.37	1.52092	0.293486	0.192966
	DC	6	15.01	9.80682	0.122016	8.68319	0.00675037	1286.33	1.12457	0.293454	0.260948
	DC	7	12.59	9.59904	0.1222	7.84482	0.00681693	1150.79	0.890101	0.223161	0.250715
	DE4	1	7.8	14.4276	0.0905055	6.61139	0.00772654	855.672	1.35092	0.191788	0.141969
	DE4	2	9.98	14.7442	0.0480246	5.22543	0.00792193	659.615	1.05214	0.191423	0.181937
	DE4	3	8.01	14.3238	0.0295283	8.38703	0.00375528	2233.4	1.53631	0.242531	0.157866
	DE4	4	8.56	14.7616	0.0804144	9.83586	0.0078002	1260.98	1.62858	0.266065	0.163372
	DE4	5	8.3	17.2966	0.154373	11.4121	0.013468	847.349	2.025	0.323156	0.159583
	DE4	6	9.6	13.4367	0.0731649	5.19294	0.0173673	299.007	1.69436	0.256219	0.151219
	DE4	7	7.92	15.1982	0.0521134	3.16823	0.0127195	249.085	0.851792	0.201009	0.235983
	DH4	1	10.88	14.4323	0.0870605	6.93541	0.0143043	484.847	3.7931	0.457357	0.120576
	DH4	2	9.62	14.5204	0.0780664	8.8475	0.0119366	741.206	3.04788	0.408635	0.134072
	DH4	3	9.1	14.5462	0.177548	10.5581	0.0136715	772.269	4.14326	0.536831	0.129567
	DH4	4	8.7	14.2731	0.137994	12.2363	0.0152522	802.267	4.53402	0.557693	0.123002
	DH4	5	6.44	13.1474	0.118402	10.7635	0.010323	1042.66	3.16057	0.463159	0.146543
	DH4	6	10	13.3848	0.121786	10.496	0.0151332	693.574	3.26549	0.493165	0.151023
	DH4	7	10.06	13.1144	0.0604885	6.5496	0.012197	536.985	2.59296	0.33296	0.128409
	DHE4	1	9	15.2183	0.10504	4.5917	0.00735075	624.657	4.15289	0.363816	0.0876055
	DHE4	2	7.22	17.0034	0.111201	14.0579	0.0221178	635.593	3.98319	0.430667	0.108121
	DHE4	3	10.02	17.9362	0.103299	20.1355	0.02712	742.457	5.31808	0.560602	0.105414
	DHE4	4	9.98	17.3007	0.0877971	9.26968	0.0177886	521.102	3.1046	0.296592	0.095533
	DHE4	5	7.7	16.9729	0.229305	5.86697	0.0119638	490.395	2.30785	0.269342	0.116707
	DHE4	6	9.34	19.3591	0.176736	10.2737	0.0215227	477.342	4.63598	0.493156	0.106376
	DHE4	7	8.86	16.5683	0.0722936	6.25981	0.0127675	490.292	2.83961	0.301638	0.106225
	DE1	1	9.9	13.6655	0.274656	15.3427	0.00616995	2486.69	1.75592	0.453141	0.258065
	DE1	2	12.8	14.4231	0.223363	8.98024	0.0172301	521.195	1.13973	0.176429	0.154799
	DE1	3	13.5	13.825	0.1827	7.26207	0.00994671	730.098	2.34939	0.361575	0.153902
	DE1	4	11.6	12.0163	0.128161	9.0382	0.00833926	1083.81	1.45409	0.296086	0.203624
	DE1	5	8.6	12.1737	0.0719826	5.6648	0.00461907	1226.39	2.44879	0.431641	0.176267
	DE1	6	6.1	12.0745	0.0763674	7.88821	0.0201864	390.77	1.97536	0.423194	0.214236
	DE1	7	10.5	13.4594	0.081327	7.61874	0.0558729	136.359	1.86409	0.410064	0.219981
	DH1	1	8.21	13.5967	0.1551	10.7811	0.0217111	496.571	2.01385	0.483642	0.240158
	DH1	2	14.9	13.1783	0.133779	10.2255	0.0103702	986.053	1.28364	0.438202	0.341374
	DH1	3	10.93	12.988	0.0722975	7.9893	0.0111511	716.459	2.5098	0.489736	0.19513
	DH1	4	7.37	13.8462	0.140012	13.0838	0.008048	1625.72	2.31396	0.38896	0.168093
	DH1	5	9.8	13.5675	0.102075	8.35205	0.0269597	309.798	2.55303	0.342047	0.133977
	DH1	6	9.22	13.6398	0.0897851	9.11817	0.0262835	346.916	1.33261	0.253153	0.189969
	DH1	7	8.3	13.3407	0.113917	8.01484	0.0198676	403.413	1.76346	0.312315	0.177104
	DHE1	1	10.31	15.3391	0.0828934	7.28949	0.00613117	1188.92	2.37569	0.194163	0.0817292
	DHE1	2	11.7	15.0645	0.187849	12.86	0.0276718	464.736	3.63793	0.342565	0.0941648
	DHE1	3	15.89	16.6087	0.114089	8.65335	0.0106194	814.866	2.98662	0.309775	0.103721
	DHE1	4	11.2	15.3512	0.0398595	3.37573	0.0031972	1055.84	1.76661	0.10633	0.0601883
	DHE1	5	10.3	15.604	0.0877491	5.88858	0.00816968	720.785	2.6144	0.203146	0.0777029
	DHE1	6	11.02	15.28	0.0731238	3.70706	0.0125955	294.316	1.95085	0.213156	0.109263
	DHE1	7	13	15.5322	0.0723913	6.7602	0.0100197	674.69	2.54324	0.320337	0.125956
